# Supplementary material for: Obligate autotrophy at the thermodynamic limit of life in a new acetogenic bacterium
Source: Front Microbiol. 2023 May 12;14:1185739. doi: 10.3389/fmicb.2023.1185739 (PMC10213532; doi:10.3389/fmicb.2023.1185739)
Supplement: Supplementary file 3 [file Data_Sheet_3.XLSX]

## Sheet: perc.GI.COGcat
Functional category	Percentage of COG FC in whole proteome	Percentage of COG FC in genomic islands	Fold increase in genomic islands
not assigned to COGs	3.93	7.46	1.9
B, Chromatin structure and dynamics	0.1	0	0
C, Energy production and conversion	5.74	0.88	0.15
D, Cell cycle control, cell division, chromosome partitioning	2.82	4.39	1.56
E, Amino acid transport and metabolism	5.84	1.75	0.3
F, Nucleotide transport and metabolism	4.23	0.88	0.21
G, Carbohydrate transport and metabolism	2.11	0.44	0.21
H, Coenzyme transport and metabolism	6.75	0.88	0.13
I, Lipid transport and metabolism	1.96	0.88	0.45
J, Translation, ribosomal structure and biogenesis	7.6	6.58	0.87
K, Transcription	4.88	4.82	0.99
L, Replication, recombination and repair	12.24	36.4	2.97
M, Cell wall/membrane/envelope biogenesis	5.54	0.88	0.16
N, Cell motility	3.22	3.07	0.95
O, Post-translational modification, protein turnover, and chaperones	2.72	1.75	0.64
P, Inorganic ion transport and metabolism	5.64	5.7	1.01
Q, Secondary metabolites biosynthesis, transport, and catabolism	0.7	0	0
S, Function unknown	18.43	12.72	0.69
T, Signal transduction mechanisms	2.11	1.75	0.83
U, Intracellular trafficking, secretion, and vesicular transport	1.66	3.51	2.11
V, Defense mechanisms	1.76	5.26	2.99
