# Supplementary material for: Obligate autotrophy at the thermodynamic limit of life in a new acetogenic bacterium
Source: Front Microbiol. 2023 May 12;14:1185739. doi: 10.3389/fmicb.2023.1185739 (PMC10213532; doi:10.3389/fmicb.2023.1185739)
Supplement: Supplementary file 4 [file Data_Sheet_4.XLSX]

## Sheet: cog_table
Supplementary Material 3. Full COG sets found in genomes of TTC members
Func_id	Func_name	2860381621 Aceticella autotrophica 3443-3Ac	2802428857 Caldanaerobacter subterraneus DSM 13054	2582581265 Caldanaerobius fijiensis DSM 17918	2510065085 Caldanaerobius polysaccharolyticum DSM 13641	GCA 000175295.2 Thermoanaerobacter brockii Ako-1	2503538027 Thermoanaerobacter ethanolicus JW200	2517287027 Thermoanaerobacter indiensis BSB-33	GCA 000025645.1 Thermoanaerobacter italicus Ab9c	2627853919 Thermoanaerobacter kivui DSM 2030	GCA 000092965.1 Thermoanaerobacter mathranii A3	GCA 000019085.1 Thermoanaerobacter pseudethanolicus ATCC 33223	2509276025 Thermoanaerobacter siderophilus SR4	2728369665 Thermoanaerobacter thermocopriae JCM 7501	2597490338 Thermoanaerobacter thermohydrosulfuricus DSM 569	2582581276 Thermoanaerobacter uzonensis DSM 18761	2504756058 Thermoanaerobacter wiegelii Rt8.B1	2609460357 Thermoanaerobacterium aotearoense SCUT27	2519103102 Thermoanaerobacterium saccharolyticum JWSL-YS485	GCA 000145615.1 Thermoanaerobacterium thermosaccharolyticum DSM 571	2861644854 Thermoanaerobacterium thermosulfurigenes DSM 2229	GCA 000189775.3 Thermoanaerobacterium xylanolyticum LX-11	2795386141 Thermohydrogenium kirishiense DSM 11055
COG0021	Transketolase	1	1	0	0	0	0	0	0	0	0	0	0	0	0	0	0	1	1	1	1	1	1
COG0022	Pyruvate/2-oxoglutarate/acetoin dehydrogenase complex, dehydrogenase (E1) component	0	3	0	0	1	1	2	0	0	0	1	2	0	2	1	2	0	0	0	0	0	0
COG0036	Pentose-5-phosphate-3-epimerase	1	2	1	1	1	1	1	1	1	2	1	3	1	1	1	1	1	1	4	1	1	5
COG0039	Malate/lactate dehydrogenase	0	0	1	1	1	1	1	1	1	1	1	1	1	1	1	1	1	1	1	1	1	1
COG0057	Glyceraldehyde-3-phosphate dehydrogenase/erythrose-4-phosphate dehydrogenase	1	1	1	1	1	1	1	1	1	1	1	1	1	1	1	1	1	1	1	1	1	1
COG0058	Glucan phosphorylase	2	1	0	0	1	1	1	1	1	1	1	1	1	1	1	1	1	1	0	0	1	1
COG0111	Phosphoglycerate dehydrogenase or related dehydrogenase	1	2	2	2	4	5	4	5	1	4	4	2	4	3	2	5	2	2	3	4	1	2
COG0126	3-phosphoglycerate kinase	1	1	1	1	1	1	1	1	1	1	1	1	1	1	1	1	1	1	1	1	1	1
COG0129	Dihydroxyacid dehydratase/phosphogluconate dehydratase	1	1	1	2	1	1	1	1	1	1	1	1	0	1	1	1	1	1	1	2	1	1
COG0148	Enolase	1	1	1	1	1	1	1	1	1	1	1	1	0	1	1	1	1	1	1	2	2	2
COG0149	Triosephosphate isomerase	1	1	1	1	1	1	1	1	1	1	1	1	1	1	1	1	2	2	1	2	1	1
COG0153	Galactokinase	0	1	0	1	1	1	1	1	0	1	1	1	1	1	1	1	1	1	1	1	1	1
COG0166	Glucose-6-phosphate isomerase	1	1	2	1	1	1	1	1	1	1	1	1	1	1	1	1	1	1	1	1	1	1
COG0176	Transaldolase	1	1	3	3	1	3	3	2	1	1	1	4	2	2	1	3	1	1	3	1	1	3
COG0183	Acetyl-CoA acetyltransferase	0	1	1	0	0	1	1	0	0	0	0	1	0	1	1	1	0	0	1	0	0	1
COG0191	Fructose/tagatose bisphosphate aldolase	1	2	3	3	1	4	5	3	1	1	1	3	1	4	3	5	3	3	2	5	1	3
COG0205	6-phosphofructokinase	2	1	2	2	2	3	3	2	2	1	2	3	1	3	1	3	1	1	1	1	2	2
COG0235	Ribulose-5-phosphate 4-epimerase/Fuculose-1-phosphate aldolase	0	1	3	2	1	1	0	3	0	3	1	1	3	0	2	2	2	2	1	2	3	2
COG0240	Glycerol-3-phosphate dehydrogenase	1	1	0	0	1	1	1	1	1	1	1	1	0	1	1	1	1	1	1	1	1	1
COG0246	Mannitol-1-phosphate/altronate dehydrogenases	0	2	0	1	1	1	1	3	1	3	1	2	1	0	2	1	2	2	2	3	3	3
COG0279	Phosphoheptose isomerase	0	0	2	0	0	1	1	0	0	0	0	1	0	1	0	1	1	1	0	0	0	0
COG0280	Phosphotransacetylase	1	3	1	1	3	3	3	3	3	3	3	3	3	3	3	3	2	2	1	2	2	1
COG0281	Malic enzyme	1	1	1	1	1	1	1	1	1	1	1	1	1	1	1	1	2	2	1	1	1	1
COG0282	Acetate kinase	1	1	1	1	1	1	1	1	1	1	1	1	1	1	1	1	1	1	1	1	1	1
COG0296	1,4-alpha-glucan branching enzyme	1	0	0	0	0	0	0	0	1	0	0	0	0	0	1	0	0	0	0	0	0	0
COG0297	Glycogen synthase	1	0	0	0	0	0	0	0	1	0	0	0	0	0	1	0	0	0	0	0	0	0
COG0362	6-phosphogluconate dehydrogenase	0	1	0	1	2	1	1	2	0	2	2	1	2	1	1	1	1	1	1	1	1	1
COG0363	6-phosphogluconolactonase/Glucosamine-6-phosphate isomerase/deaminase	0	1	2	1	1	1	1	1	0	1	1	1	1	1	1	1	1	1	1	1	1	1
COG0364	Glucose-6-phosphate 1-dehydrogenase	0	1	1	1	1	1	1	1	1	1	1	1	1	1	1	1	1	1	1	1	1	1
COG0366	Glycosidase	0	3	1	3	4	3	3	5	2	5	4	3	3	3	3	3	3	3	4	1	4	1
COG0371	Glycerol dehydrogenase or related enzyme, iron-containing ADH family	0	0	1	2	0	0	0	1	0	1	0	0	1	0	0	0	1	1	2	2	1	2
COG0383	Alpha-mannosidase	0	1	6	2	1	0	0	2	0	1	1	0	1	0	0	0	0	0	0	0	0	0
COG0395	ABC-type glycerol-3-phosphate transport system, permease component	1	5	11	26	7	6	7	10	2	10	7	7	5	5	7	7	21	21	11	9	11	12
COG0469	Pyruvate kinase	1	1	1	1	1	1	1	1	1	1	1	1	1	1	1	1	1	1	1	1	1	1
COG0473	Isocitrate/isopropylmalate dehydrogenase	1	1	2	2	1	1	1	1	1	1	1	1	1	1	1	1	1	1	1	1	1	1
COG0477	MFS family permease	3	0	0	0	0	0	0	0	0	0	0	0	0	0	0	0	0	0	0	9	0	0
COG0508	Pyruvate/2-oxoglutarate dehydrogenase complex, dihydrolipoamide acyltransferase (E2) component	0	3	0	0	1	2	2	0	0	0	1	2	0	2	1	2	0	0	0	0	0	0
COG0524	Sugar or nucleoside kinase, ribokinase family	0	2	6	4	4	3	2	5	1	4	4	4	3	2	4	3	1	1	4	4	3	4
COG0538	Isocitrate dehydrogenase	1	1	1	1	1	1	1	1	1	1	1	1	1	1	1	1	1	1	1	1	1	1
COG0554	Glycerol kinase	0	1	1	1	1	1	1	1	0	1	1	1	1	1	1	1	2	2	1	1	1	1
COG0574	Phosphoenolpyruvate synthase/pyruvate phosphate dikinase	1	1	1	1	1	1	1	1	2	1	1	1	1	1	1	1	1	1	1	1	1	1
COG0580	Glycerol uptake facilitator and related aquaporins (Major Intrinsic Protein Family)	0	1	0	0	1	2	1	1	0	1	1	1	1	1	1	1	1	1	1	1	1	2
COG0588	Phosphoglycerate mutase (BPG-dependent)	1	1	0	0	1	1	1	1	0	1	1	1	1	1	1	1	0	0	0	0	0	0
COG0637	Beta-phosphoglucomutase or related phosphatase, HAD superfamily	0	2	0	1	2	2	2	2	2	2	2	2	1	2	2	2	2	2	2	2	2	2
COG0674	Pyruvate:ferredoxin oxidoreductase or related 2-oxoacid:ferredoxin oxidoreductase, alpha subunit	2	3	3	3	4	4	4	2	3	3	4	4	2	5	5	4	6	6	4	5	6	4
COG0679	Predicted permease	0	2	3	2	3	2	2	4	1	2	3	3	3	2	3	2	2	3	1	3	3	2
COG0696	Phosphoglycerate mutase (BPG-independent, AlkP superfamily)	1	0	1	1	1	1	1	1	1	1	1	1	1	1	1	1	1	1	1	1	1	1
COG0697	Permease of the drug/metabolite transporter (DMT) superfamily	2	0	2	2	1	1	1	1	0	1	0	1	1	0	1	1	0	0	1	2	1	1
COG0698	Ribose 5-phosphate isomerase RpiB	1	1	1	1	1	2	2	2	1	2	1	2	1	1	1	2	1	1	3	2	1	3
COG0726	Peptidoglycan/xylan/chitin deacetylase, PgdA/CDA1 family	7	2	4	5	2	3	3	2	4	2	2	3	2	4	3	2	4	4	5	7	5	6
COG0738	Fucose permease	0	0	0	0	1	1	1	1	0	1	1	1	0	1	1	1	1	1	1	1	1	1
COG0741	Soluble lytic murein transglycosylase and related regulatory proteins (some contain LysM/invasin domains)	2	0	0	0	0	0	0	0	0	0	0	0	0	0	0	0	0	0	0	1	0	0
COG0794	D-arabinose 5-phosphate isomerase GutQ	0	0	0	0	0	0	0	0	0	0	0	0	0	0	1	0	0	0	1	0	0	2
COG0800	2-keto-3-deoxy-6-phosphogluconate aldolase	0	0	2	2	4	2	1	4	0	3	4	1	3	1	2	3	1	1	2	1	2	1
COG1013	Pyruvate:ferredoxin oxidoreductase or related 2-oxoacid:ferredoxin oxidoreductase, beta subunit	2	2	1	1	2	2	2	1	1	1	4	2	3	2	3	2	3	4	2	5	4	2
COG1014	Pyruvate:ferredoxin oxidoreductase or related 2-oxoacid:ferredoxin oxidoreductase, gamma subunit	2	3	2	2	2	3	4	1	2	1	4	4	1	3	3	3	3	3	1	6	3	1
COG1015	Phosphopentomutase	0	2	0	0	1	1	1	1	1	1	1	2	1	2	1	1	1	1	2	1	1	1
COG1023	6-phosphogluconate dehydrogenase (decarboxylating)	0	0	1	0	1	1	1	1	1	1	1	1	1	1	1	1	0	0	1	0	0	0
COG1048	Aconitase A	1	1	1	1	1	1	1	1	1	1	1	1	1	1	1	1	1	1	1	1	1	1
COG1052	Lactate dehydrogenase or related 2-hydroxyacid dehydrogenase	0	2	2	1	4	3	2	4	1	4	4	2	3	2	3	4	2	2	2	0	4	1
COG1053	Succinate dehydrogenase/fumarate reductase, flavoprotein subunit	0	0	2	2	0	0	0	0	0	0	0	0	0	0	0	0	0	0	0	0	0	1
COG1069	Ribulose kinase	0	0	2	2	0	0	0	1	0	1	0	0	1	0	0	0	1	1	1	2	1	1
COG1070	Sugar (pentulose or hexulose) kinase	0	1	6	5	2	2	2	3	0	2	2	2	1	1	2	3	3	3	2	4	3	4
COG1079	ABC-type uncharacterized transport system, permease component	1	2	0	0	1	1	1	1	1	1	1	2	1	2	1	1	1	1	1	1	1	1
COG1080	Phosphoenolpyruvate-protein kinase (PTS system EI component in bacteria)	0	1	2	2	1	1	1	1	1	1	1	1	1	1	1	1	1	1	1	1	2	1
COG1082	Sugar phosphate isomerase/epimerase	2	3	21	13	2	3	5	3	1	2	2	3	3	2	3	2	5	5	4	4	4	4
COG1085	Galactose-1-phosphate uridylyltransferase	0	1	1	1	1	1	1	1	1	1	1	1	0	1	1	1	1	1	1	1	1	1
COG1101	ABC-type uncharacterized transport system, ATPase component	1	0	0	0	0	0	0	0	0	0	0	0	0	0	0	0	1	1	1	1	1	1
COG1105	Fructose-1-phosphate kinase or kinase (PfkB)	1	2	0	1	1	3	3	2	1	1	1	3	1	3	3	3	1	1	1	2	1	2
COG1109	Phosphomannomutase	3	3	2	2	2	3	3	2	2	2	3	3	1	3	3	3	2	2	2	2	2	2
COG1129	ABC-type sugar transport system, ATPase component	0	2	1	6	1	3	2	2	0	2	1	2	4	2	2	2	3	3	4	3	2	3
COG1134	ABC-type polysaccharide/polyol phosphate transport system, ATPase component	1	0	0	0	0	0	0	0	0	0	0	0	0	0	0	0	0	0	0	0	0	0
COG1144	Pyruvate:ferredoxin oxidoreductase or related 2-oxoacid:ferredoxin oxidoreductase, delta subunit	1	0	0	0	0	0	0	0	0	0	0	0	0	0	0	0	0	0	0	2	0	0
COG1172	Ribose/xylose/arabinose/galactoside ABC-type transport system, permease component	0	1	0	4	1	2	1	1	0	1	1	0	3	0	0	1	2	2	1	1	2	2
COG1175	ABC-type sugar transport system, permease component	1	6	9	19	8	7	8	11	4	11	8	8	10	6	7	7	19	19	9	8	10	10
COG1249	Pyruvate/2-oxoglutarate dehydrogenase complex, dihydrolipoamide dehydrogenase (E3) component or related enzyme	2	2	1	0	3	5	4	3	3	3	3	4	3	4	3	4	1	1	1	2	3	1
COG1263	Phosphotransferase system IIC components, glucose/maltose/N-acetylglucosamine-specific	0	2	1	1	1	1	1	1	0	1	1	2	3	2	1	1	2	2	2	1	1	3
COG1264	Phosphotransferase system IIB components	0	0	0	0	0	0	0	0	0	0	1	1	0	0	0	1	0	0	0	1	0	0
COG1297	Uncharacterized membrane protein, oligopeptide transporter (OPT) family	0	2	0	0	0	2	2	1	0	1	0	1	1	1	2	2	1	1	0	1	1	0
COG1299	Phosphotransferase system, fructose-specific IIC component	0	2	0	0	1	1	2	3	1	1	2	2	1	2	1	2	2	2	1	0	2	3
COG1301	Na+/H+-dicarboxylate symporter	0	1	1	1	1	0	0	0	0	0	1	0	0	0	0	0	0	0	0	0	0	0
COG1304	FMN-dependent dehydrogenase, includes L-lactate dehydrogenase and type II isopentenyl diphosphate isomerase	1	0	0	0	0	0	0	0	0	0	0	0	0	0	0	0	1	1	1	1	1	1
COG1312	D-mannonate dehydratase	0	0	0	1	0	0	0	1	0	1	0	0	0	0	0	0	1	1	1	1	1	0
COG1440	Phosphotransferase system cellobiose-specific component IIB	0	1	0	0	2	2	2	2	1	3	2	2	2	2	2	1	3	3	3	3	3	3
COG1445	Phosphotransferase system fructose-specific component IIB	1	1	0	0	1	1	1	2	1	0	2	1	2	2	0	1	1	1	0	1	1	1
COG1447	Phosphotransferase system cellobiose-specific component IIA	0	1	0	0	2	2	2	2	1	3	2	2	2	2	2	2	3	3	3	3	3	3
COG1454	Alcohol dehydrogenase, class IV	1	1	4	5	2	3	2	2	0	2	2	2	1	2	1	3	4	4	4	3	3	4
COG1455	Phosphotransferase system cellobiose-specific component IIC	0	1	0	0	2	2	2	2	1	3	2	2	2	2	2	2	3	3	3	3	3	3
COG1472	Periplasmic beta-glucosidase and related glycosidases	0	2	5	4	1	2	2	2	0	2	1	1	0	1	1	2	0	0	2	1	0	1
COG1482	Mannose-6-phosphate isomerase, class I	1	1	1	1	1	1	1	1	1	1	1	1	1	1	1	2	1	1	1	1	1	1
COG1486	Alpha-galactosidase/6-phospho-beta-glucosidase, family 4 of glycosyl hydrolase	0	1	4	2	1	1	2	2	0	1	1	2	1	0	1	1	2	2	3	3	1	1
COG1501	Alpha-glucosidase, glycosyl hydrolase family GH31	0	1	2	3	1	1	1	1	0	2	1	1	0	1	1	1	2	2	2	0	0	2
COG1523	Pullulanase/glycogen debranching enzyme	1	0	0	0	0	0	0	0	1	0	0	0	0	0	1	0	0	0	0	0	0	0
COG1554	Trehalose and maltose hydrolase (possible phosphorylase)	0	2	0	2	2	2	2	2	2	2	2	2	1	2	2	2	2	2	1	2	2	2
COG1620	L-lactate permease	0	0	0	0	0	0	0	0	0	0	0	0	0	0	0	0	0	0	1	0	0	0
COG1621	Sucrose-6-phosphate hydrolase SacC, GH32 family	0	0	1	0	1	1	0	4	0	1	1	1	1	1	1	1	0	0	1	1	1	0
COG1653	ABC-type glycerol-3-phosphate transport system, periplasmic component	3	6	12	28	8	7	8	10	3	10	8	8	6	5	7	8	20	20	10	10	13	12
COG1679	Predicted aconitase	0	0	0	0	0	1	1	0	0	0	0	1	1	1	0	1	0	0	0	0	0	0
COG1682	ABC-type polysaccharide/polyol phosphate export permease	1	0	0	0	0	3	0	0	2	0	0	1	1	0	0	1	2	2	1	1	1	1
COG1762	Phosphotransferase system mannitol/fructose-specific IIA domain (Ntr-type)	0	3	0	0	3	3	3	5	2	2	6	3	5	3	2	3	3	3	2	4	3	4
COG1830	Fructose-bisphosphate aldolase class Ia, DhnA family	1	0	1	1	0	0	0	0	0	0	0	0	0	0	0	0	0	0	0	0	0	1
COG1838	Tartrate dehydratase beta subunit/Fumarate hydratase class I, C-terminal domain	1	1	1	1	1	1	1	1	1	1	1	1	1	1	1	1	1	1	1	1	1	1
COG1866	Phosphoenolpyruvate carboxykinase, ATP-dependent	1	1	1	1	0	1	1	0	0	0	0	1	0	1	1	1	1	1	0	1	1	0
COG1869	D-ribose pyranose/furanose isomerase RbsD	0	0	0	0	1	1	1	0	0	1	1	0	1	0	0	0	0	0	1	0	0	1
COG1874	Beta-galactosidase GanA	0	0	4	3	0	0	0	0	0	0	0	0	0	0	0	0	1	1	1	1	0	1
COG1879	ABC-type sugar transport system, periplasmic component, contains N-terminal xre family HTH domain	0	2	1	5	1	4	2	2	1	2	1	1	4	2	2	2	2	2	2	3	2	3
COG1882	Pyruvate-formate lyase	0	0	1	1	0	0	0	0	0	0	0	0	0	0	0	0	1	1	0	1	1	1
COG1883	Na+-transporting methylmalonyl-CoA/oxaloacetate decarboxylase, beta subunit	0	1	2	2	1	2	2	0	0	0	1	2	0	2	2	2	1	1	0	1	1	0
COG1884	Methylmalonyl-CoA mutase, N-terminal domain/subunit	0	1	0	0	1	1	1	0	0	0	1	1	0	1	1	1	1	1	0	1	1	0
COG1904	Glucuronate isomerase	0	0	0	0	0	0	0	2	0	2	0	1	1	0	1	0	1	1	1	1	1	0
COG1925	Phosphotransferase system, HPr and related phosphotransfer proteins	1	1	3	2	1	1	1	1	1	1	1	1	2	1	1	1	2	2	1	2	2	2
COG1929	Glycerate kinase	0	2	1	1	0	1	1	1	0	1	0	1	1	1	1	1	1	1	1	1	1	1
COG1940	Sugar kinase of the NBD/HSP70 family, may contain an N-terminal HTH domain	1	3	10	5	7	6	7	5	3	6	7	6	7	6	5	5	7	6	6	5	5	7
COG1979	Alcohol dehydrogenase YqhD, Fe-dependent ADH family	0	1	1	2	2	1	0	2	1	2	2	1	0	1	1	1	1	1	1	1	1	2
COG1980	Archaeal fructose 1,6-bisphosphatase	1	1	0	0	1	1	1	0	1	0	1	1	0	1	1	1	0	0	0	0	0	0
COG2017	Galactose mutarotase or related enzyme	0	0	0	0	0	0	0	0	0	1	0	0	0	0	0	0	1	1	1	1	1	1
COG2115	Xylose isomerase	0	0	0	0	1	1	1	1	0	1	1	1	1	1	1	1	1	1	1	1	1	1
COG2152	Predicted glycosyl hydrolase, GH43/DUF377 family	2	3	1	5	2	2	2	2	3	2	2	2	2	2	1	2	4	4	4	2	2	4
COG2160	L-arabinose isomerase	0	0	1	0	0	0	0	1	0	1	0	0	0	0	0	0	1	1	1	0	1	1
COG2182	Maltose-binding periplasmic protein MalE	0	1	0	2	1	1	1	2	1	2	1	1	1	0	1	1	1	1	1	0	1	1
COG2185	Methylmalonyl-CoA mutase, C-terminal domain/subunit (cobalamin-binding)	0	1	0	0	1	1	1	0	0	0	1	1	0	1	1	1	1	1	0	2	1	0
COG2190	Phosphotransferase system IIA component	0	2	1	1	1	1	2	1	1	1	1	3	3	3	1	2	2	2	1	1	1	2
COG2211	Na+/melibiose symporter or related transporter	0	2	3	3	1	2	2	1	2	0	1	3	0	3	2	1	1	1	1	0	2	2
COG2213	Phosphotransferase system, mannitol-specific IIBC component	0	1	0	0	1	1	1	1	1	1	1	1	1	0	1	1	0	0	0	1	1	1
COG2270	MFS-type transporter involved in bile tolerance, Atg22 family	0	1	0	0	1	2	2	0	1	0	1	1	1	1	1	2	1	1	0	0	1	1
COG2271	Sugar phosphate permease	0	1	2	1	1	0	0	0	0	0	1	0	0	0	1	1	2	2	0	0	1	0
COG2376	Dihydroxyacetone kinase	0	1	0	0	1	2	2	1	0	1	1	1	1	1	1	1	1	1	1	2	1	1
COG2407	L-fucose isomerase or related protein	0	1	3	3	0	0	0	0	0	1	0	0	0	0	0	0	1	1	1	2	1	0
COG2610	H+/gluconate symporter or related permease	0	0	0	1	1	1	1	1	0	0	1	1	1	1	0	0	0	0	0	0	0	0
COG2721	Altronate dehydratase	0	0	0	0	2	0	0	1	0	1	2	0	1	0	1	1	1	1	2	1	2	1
COG2723	Beta-glucosidase/6-phospho-beta-glucosidase/beta-galactosidase	0	2	1	2	3	2	3	2	0	3	3	3	2	2	1	2	3	3	3	3	2	4
COG2730	Aryl-phospho-beta-D-glucosidase BglC, GH1 family	0	1	3	1	0	0	0	0	0	0	0	0	0	0	0	0	3	3	1	0	0	1
COG2893	Phosphotransferase system, mannose/fructose-specific component IIA	0	1	0	0	1	3	4	1	0	1	1	2	1	3	2	4	1	1	3	3	1	1
COG2942	Mannose or cellobiose epimerase, N-acyl-D-glucosamine 2-epimerase family	0	0	0	0	0	0	0	0	0	0	0	0	0	0	0	0	1	1	1	0	0	1
COG2984	ABC-type uncharacterized transport system, periplasmic component	1	0	0	0	0	0	0	0	0	0	0	0	0	0	0	0	1	1	1	1	1	1
COG3037	Ascorbate-specific PTS system EIIC-type component UlaA	0	1	0	0	1	1	1	1	0	1	1	1	1	1	1	1	1	1	0	1	1	1
COG3069	C4-dicarboxylate transporter	0	0	1	1	1	0	1	1	1	1	1	1	0	1	1	1	0	0	0	0	0	0
COG3250	Beta-galactosidase/beta-glucuronidase	0	1	3	3	1	1	1	1	0	1	1	1	0	1	1	1	2	2	1	0	1	2
COG3254	L-rhamnose mutarotase	0	0	0	1	0	0	0	0	0	0	0	0	0	0	0	0	0	0	0	0	1	1
COG3281	Predicted trehalose synthase	1	1	0	0	1	1	1	1	1	1	1	1	1	1	1	1	1	1	1	1	1	1
COG3345	Alpha-galactosidase	0	1	2	1	1	1	1	1	0	1	1	1	1	1	1	1	1	1	1	0	1	1
COG3387	Glucoamylase (glucan-1,4-alpha-glucosidase), GH15 family	0	1	1	0	0	1	1	0	0	0	0	2	1	1	1	1	1	1	1	1	1	1
COG3394	Predicted glycoside hydrolase or deacetylase ChbG, UPF0249 family	0	0	1	0	1	1	1	0	0	1	1	1	0	0	0	0	0	0	0	0	0	0
COG3412	PTS-EIIA-like component DhaM of the dihydroxyacetone kinase DhaKLM complex	0	1	1	1	1	1	2	1	0	1	1	1	1	1	1	1	1	1	1	1	1	1
COG3414	Phosphotransferase system, galactitol-specific IIB component	0	2	0	0	2	2	2	3	0	2	2	2	2	2	2	1	2	2	1	3	2	2
COG3426	Butyrate kinase	0	2	0	0	2	3	2	2	2	2	2	2	1	2	3	3	1	1	0	1	1	0
COG3444	Phosphotransferase system, mannose/fructose/N-acetylgalactosamine-specific component IIB	0	1	0	0	1	3	4	1	0	1	1	2	1	3	2	5	1	1	3	3	1	2
COG3459	Cellobiose phosphorylase	1	1	1	1	1	1	1	1	1	1	1	1	0	1	1	1	1	1	1	1	1	1
COG3507	Beta-xylosidase	0	0	0	0	0	0	0	0	0	1	0	0	0	0	0	0	0	0	0	0	1	0
COG3534	Alpha-L-arabinofuranosidase	0	0	1	3	0	0	0	0	0	2	0	0	0	0	0	0	1	1	1	1	1	1
COG3537	Putative alpha-1,2-mannosidase	0	0	1	0	0	0	0	0	0	0	0	0	0	0	0	0	0	0	0	0	0	0
COG3588	Fructose-bisphosphate aldolase class 1	0	0	0	0	0	0	0	0	1	0	0	0	0	0	0	0	0	0	0	0	0	0
COG3623	L-ribulose-5-phosphate 3-epimerase UlaE	0	0	1	0	0	0	0	0	0	1	0	0	0	0	1	0	0	0	0	0	1	0
COG3630	Na+-transporting methylmalonyl-CoA/oxaloacetate decarboxylase, gamma subunit	0	0	1	1	1	0	0	0	0	0	0	0	0	0	0	0	0	0	0	0	0	0
COG3661	Alpha-glucuronidase	0	0	0	1	0	0	0	1	0	1	0	0	0	0	0	0	1	1	1	1	1	0
COG3664	Beta-xylosidase	0	0	0	5	0	0	0	0	0	0	0	0	0	0	0	0	1	1	2	1	1	1
COG3669	Alpha-L-fucosidase	0	0	5	3	0	0	0	0	0	0	0	0	0	0	0	0	1	1	1	0	0	1
COG3693	Endo-1,4-beta-xylanase, GH35 family	0	0	0	2	0	0	0	2	0	2	0	0	0	0	0	0	2	2	2	0	2	0
COG3694	ABC-type uncharacterized transport system, permease component	0	2	2	0	1	0	1	2	0	2	1	1	1	2	0	1	0	0	0	0	0	0
COG3715	Phosphotransferase system, mannose/fructose/N-acetylgalactosamine-specific component IIC	0	0	0	0	1	2	3	1	0	1	1	2	1	2	2	4	1	1	3	3	1	2
COG3716	Phosphotransferase system, mannose/fructose/N-acetylgalactosamine-specific component IID	0	1	0	0	1	2	3	1	0	1	1	2	1	2	2	4	1	1	3	3	1	2
COG3730	Phosphotransferase system sorbitol-specific component IIC	0	0	0	0	0	1	1	0	0	0	0	1	1	1	1	1	0	0	0	0	0	0
COG3731	Phosphotransferase system sorbitol-specific component IIA	0	0	0	0	0	1	1	0	0	0	0	1	1	1	1	1	0	0	0	0	0	0
COG3732	Phosphotransferase system sorbitol-specific component IIBC	0	0	0	0	0	1	1	0	0	0	0	1	1	1	1	1	0	0	0	0	0	0
COG3775	Phosphotransferase system, galactitol-specific IIC component	0	1	1	1	1	1	1	2	0	1	1	1	2	1	1	1	1	1	1	1	1	1
COG3833	ABC-type maltose transport system, permease component	0	1	0	1	1	1	1	2	1	2	1	1	1	1	1	1	1	1	1	0	1	1
COG3836	2-keto-3-deoxy-L-rhamnonate aldolase RhmA	0	0	0	0	0	0	0	0	0	0	0	0	0	0	0	0	0	0	0	0	0	1
COG3839	ABC-type sugar transport system, ATPase component	2	1	2	2	1	2	1	1	1	2	1	1	1	1	1	1	1	1	1	1	1	1
COG3845	ABC-type uncharacterized transport system, ATPase component	0	2	0	0	1	1	1	1	1	1	1	2	1	1	1	1	1	1	1	1	1	1
COG3867	Arabinogalactan endo-1,4-beta-galactosidase	0	0	0	2	0	0	0	0	0	0	0	0	0	0	0	0	1	1	0	0	0	0
COG3934	Endo-1,4-beta-mannosidase	0	1	0	0	1	1	1	1	1	0	1	1	0	1	0	1	1	1	1	1	0	1
COG3958	Transketolase, C-terminal subunit	0	0	4	4	1	3	3	2	1	1	1	4	0	1	1	3	1	1	1	1	0	1
COG3959	Transketolase, N-terminal subunit	0	0	4	3	1	3	3	2	1	1	1	4	0	1	1	3	1	1	1	1	0	1
COG4120	ABC-type uncharacterized transport system, permease component	1	0	0	0	0	0	0	0	0	0	0	0	0	0	0	0	1	1	1	1	1	1
COG4124	Beta-mannanase	0	0	0	0	0	0	0	0	0	0	0	0	0	0	0	0	1	0	0	0	0	0
COG4209	ABC-type polysaccharide transport system, permease component	0	0	1	9	0	0	0	1	0	1	0	0	0	0	0	0	3	3	3	1	2	2
COG4211	ABC-type glucose/galactose transport system, permease component	0	0	1	1	0	1	0	0	0	0	0	0	0	1	1	0	0	0	1	1	0	0
COG4213	ABC-type xylose transport system, periplasmic component	0	2	0	1	0	2	2	2	0	2	0	3	1	2	2	2	2	2	3	2	2	2
COG4214	ABC-type xylose transport system, permease component	0	1	0	1	0	1	1	1	0	1	0	2	1	1	1	1	2	2	2	1	1	1
COG4225	Rhamnogalacturonyl hydrolase YesR	0	0	0	0	0	0	0	1	0	0	0	1	0	0	1	0	1	1	1	1	1	1
COG4468	Galactose-1-phosphate uridylyltransferase	0	1	0	0	1	1	1	1	0	1	1	1	1	1	1	1	1	1	1	1	1	1
COG4586	ABC-type uncharacterized transport system, ATPase component	0	2	1	0	1	2	1	2	0	2	1	1	1	2	0	1	0	0	0	0	0	0
COG4587	ABC-type uncharacterized transport system, permease component	0	2	1	0	1	1	1	2	1	2	1	1	1	2	0	1	0	0	0	0	0	0
COG4603	ABC-type uncharacterized transport system, permease component	0	2	0	0	1	1	1	1	1	1	1	2	1	1	1	1	1	1	1	1	1	1
COG4668	Mannitol/fructose-specific phosphotransferase system, IIA domain	0	1	0	0	1	1	1	1	1	1	1	1	1	0	1	1	0	0	0	1	1	1
COG4770	Acetyl/propionyl-CoA carboxylase, alpha subunit	1	0	0	0	0	0	0	0	0	0	0	0	0	0	0	0	0	0	0	0	0	0
COG4799	Acetyl-CoA carboxylase, carboxyltransferase component	1	1	1	1	1	1	1	1	1	1	1	1	1	1	1	1	1	1	1	1	1	1
COG4806	L-rhamnose isomerase	0	0	0	0	0	0	0	0	0	0	0	0	0	0	0	0	1	1	0	1	1	1
COG4909	Propanediol dehydratase, large subunit	0	0	1	1	0	1	0	0	0	0	0	0	0	0	0	0	1	1	0	1	1	1
COG4910	Propanediol dehydratase, small subunit	0	0	1	1	0	1	0	0	0	0	0	0	0	0	0	0	1	1	0	1	1	1
COG4952	L-rhamnose isomerase	0	0	2	2	0	1	1	0	0	0	0	1	0	1	1	0	0	0	0	0	0	0
COG5434	Polygalacturonase	0	0	0	1	0	0	0	1	0	0	0	2	0	0	2	0	2	2	1	2	1	0
COG5498	Endoglucanase Acf2	0	0	0	0	0	0	0	0	0	0	0	0	0	0	0	0	0	0	0	0	1	1
